# Supplementary material for: Sequential metamaterials with alternating Poisson’s ratios
Source: Nat Commun. 2022 Feb 24;13:1041. doi: 10.1038/s41467-022-28696-9 (PMC8873317; doi:10.1038/s41467-022-28696-9)
Supplement: Supplementary file 12 — Supplementary Software 1 [file 41467_2022_28696_MOESM12_ESM.zip]

Archive with 6 entries (6 files):
- MATLAB TOOL-Final/data.mat
- MATLAB TOOL-Final/Metamaterial.fig
- MATLAB TOOL-Final/Metamaterial.m
- MATLAB TOOL-Final/Metamaterial_results.fig
- MATLAB TOOL-Final/Metamaterial_results.m
- MATLAB TOOL-Final/Readme.pdf
